# Supplementary material for: Vitamin D level in COVID-19 patients has positive correlations with autophagy and negative correlations with disease severity
Source: Front Pharmacol. 2024 May 9;15:1388348. doi: 10.3389/fphar.2024.1388348 (PMC11112027; doi:10.3389/fphar.2024.1388348)
Supplement: Supplementary file 1 [file Table1.xlsx]

## Sheet: 1
ATG7	Beclin1	@25OHD	TNFα	IL1β	入院时严重程度2轻型/普通型3健康4重型/危重型	性别1男2女	年龄岁	身高cm	V16	体重kg	BMI	入院时心率次分	呼吸次分	血压mmHg	入院临床症状	胸闷	胸痛	咽喉痛	恶心呕吐	头晕头疼	发热1是2否	咳嗽	呼吸困难	肌痛	畏寒	寒战	乏力	咳痰	吸烟史1是2否	合并基础疾病1是2否	恶性肿瘤	糖尿病	高血压	冠心病	脑血管疾病	慢性肝病	慢性肾脏疾病	白细胞计数109l	中性粒细胞计数109l	淋巴细胞计数109l	血红蛋白含量gl	血小板计数109l	红细胞计数1012l	纤维蛋白原gl	D二聚体ugml	部分凝血活酶时间APTTs	凝血酶原时间PTs	凝血酶原国际正常比值	谷丙转氨酶UL
17.3882	7.10583	28.2662	100.792	602.949	2	1	80	173	1.73	75	25.0593	82	36	138/77		2	2	2	2	2	1	1	1	2	2	2	2	1	1	1	2	1	1	2	2	2	2	7.2	5.59	1.1	138	124	4.48	4.68	1.49	29.5	13.6	1.13	46
23.8656	6.93896	31.7142	63.3056	366.529	2	1	84	168	1.68	-		56	18	119/63		2	2	2	2	2	1	1	1	2	2	2	1	1	1	1	2	1	1	1		2	2	9.3	8.43	0.6	108	254	3.61	2.84	0.67	31	12.3	1.02	42
23.698	7.42097	40.21	114.504	890.183	2	1	83	175	1.75	72	23.5102	80	31	135/75	腹泻	2	2	2	2	1	1	1	1	2	2	2	2	1	2	1	2	2	1	2	2	2	2	7.7	6.14	0.8	152	344	4.65	5.11	0.95	26.8	10.8	0.95	33
39.5424	11.0724	42.4486	72.6312	478.999	2	1	65	174	1.74	82	27.0842	83	18	114/70	腹泻	2	2	2	2	2	1	1	2	1	2	2	2	1	2	2	2	2	2	2	2	2	2	6.4	4.7	0.8	160	211	5.16	5.19	1.21	29.4	13.5	1.19	46
1.75021	1.74795	7.32011	88.4193	539.592	2	2	46	162	1.62	60	22.8624	94	20	113/77	腹泻	2	2	2	2	2	1	1	1	2	2	2	2	1	2	1	2	2	1	2	2	2	2	7.8	6.98	0.5	132	187	4.44	6.1	0.45	30.5	12.2	1.02	21
1.6427	1.95362	7.36771	84.6559	564.892	2	1	59	176	1.76	70	22.5981	84	18	136/88		2	2	2	2	2	2	1	1	2	2	2	2	1	1	1	2	1	1	2	2	2	2	11.6	9.36	1.6	131	432	4.47	4.97	0.77	39.4	10.8	0.95	42
3.69978	2.256	8.24212	122.676	746.247	2	1	84	162	1.62	-		90	23	87/73		2	2	2	2	2	1	2	1	1	2	2	2	2	2	2	2	2	2	2	2	2	2	5	3.91	0.7	134	161	4.3	5.19	0.97	32.5	10.8	0.95	26
2.96844	2.81932	9.26029	146.024	759.003	2	1	64		0			88	19	124/65		2	2	1	2	2	1	1	1	2	2	2	2	1	1	1	2	1	1	2	1	2	2	6.6	4.01	0.6	111	148	3.68	3.86	0.81	29.5	9.3	0.82	26
3.73783	2.45901	9.27415	110.132	597.421	2	1	79	170	1.7	68	23.5294	65	23	130/60		2	2	2	2	1	2	1	1	2	2	2	1	1	2	1	2	2	2	2	1	2	2	8.3	7.5	0.4	141	219	4.29	4.2	12.39	30.8	12.9	1.1	14
2.73733	2.90488	9.54941	134.068	946.311	2	2	73	153	1.53	50	21.3593	78	15	150/90		1	2	2	2	2	1	1	1	1	2	2	2	1	2	1胆囊炎	2	1	1	2	2	2	2	7.6	5.57	1.3	116	231	3.85	4.63	0.71	27.6	11.4	1	29
3.31763	2.40533	10.1743	128.821	759.854	2	2	84	152	1.52	51	22.0741	59	25	143/53		2	2	2	2	1	2	1	1	2	2	2	2	1	1	甲状腺功能低下	2	2	1	2	2	2	2	6.7	6.33	0.2	89	203	2.82	4.57	1.84	25.5	9.7	0.85	19
4.62833	2.8326	11.2374	162.492	1038.16	2	1	58		0			75	14	120/70		2	2	1	1	1	1	1	1	1	1	1	2	1	2	1支气管扩张，胃炎	2	2	2	2	2	2	2	3.1	2.06	0.7	152	102	4.76	3.19	0.55	29.5	12.3	1.08	24
6.74125	2.69284	11.6879	129.48	942.271	2	1	75	174	1.74	66	21.7994	62	18	146/62		2	2	2	2	2	1	1	1	2	2	2	2	1	2	1心衰，房颤，胃大部分切除术	2	2	1	1	1	2	1	8.7	7.25	0.8	115	162	3.61	4.34	1.47	40	26.8	2.37	42
7.91999	4.98064	17.0879	273.297	1355.58	2	1	68	168	1.68	-		71	20	139/76		2	2	2	2	2	1	1	1	1	2	1	2	1	1	1	2	2	1	2	2	2	2	3.5	2.64	0.7	156	109	4.88	4.55	0.46	32.3	11.4	0.95	30
8.60933	3.94382	18.6014	280.899	1278.62	2	1	36	175	1.75	74	24.1633	99	20	113/81		2	1	2	2	2	1	1	1	2	2	2	1	1	1	1	2	2	1	2	2	2		3.5	3.22	0.1	129	154	4.91	3.78	1.18	30.1	11	0.97	74
14.3746	5.60295	18.6943	409.152	1619	2	1	59	175	1.75	80	26.1224	89	20	118/70		2	2	2	2	2	1	2	1	1	2	1	1	2	2	1	2	2	1	2	2	2	2	10.3	9.5	0.6	160	290	4.88	3.43	0.28	28.1	10.9	0.91	54
12.2091	5.57053	21.3514	382.227	1577.33	2	2	77	158	1.58	55	22.0317	78	18	100/70		2	2	2	2	2	1	1	1	1	2	1	2	1	2	1	2	2	2	2	1	2	2	6.7	4.29	1.9	138	186	4.28	2.67	0.67	28	10.3	0.91	37
16.9252	6.128	25.0451	389.861	1968.74	2	2	66	156	1.56	60	24.6548	81	50	120/99		2	2	2	1	1	1	1	1	2	2	2	2	1	2	1强直性脊柱炎，甲状腺瘤术后	2	1	1	2	2	2	2	6	5.71	0.2	134	205	4.37	4.04	2.25	29.1	9.9	0.87	93
14.3834	6.18805	27.1449	330.515	713.293	2	1	71	170	1.7	78	26.9896	94	20	146/88		2	1	2	2	1	1	1	1	2	2	2	2	1	2	2	2	2	2	2	2	2	2	13.8	11.67	1.3	153	316	4.82	3.82	6.87	27.1	11.9	1.05	73
28.5385	9.89052	34.3243	96.7767	684.165	2	1	83	175	1.75	80	26.1224	80	20	130/80		2	2	2	2	2	1	1	2	2	2	2	2	1	2	1	2	2	1	2	2	2	2	7.8	78.4	1	157	131	4.9	4.19	3.23	25.3	10.7	0.94	33
31.9902	10.4368	37.9379	99.0745	692.244	2	1	47	175	1.75	76	24.8163	80	22	118/76		2	2	2	2	2	2	1	1	2	2	2	2	1	2	2	2	2	2	2	2	2	2	5.4	4.53	0.7	147	264	4.87	3.4	0.19	30.3	11.5	0.96	18
42.8242	11.3557	79.8218	104.103	421.382	2	1	70	165	1.65	60	22.0386	90	25	140/90		2	2	2	2	2	1	1	1	2	2	2	1	1	2	2	2	2	2	2	2	2	2	5.4	4.5	0.6	141	293.1	4.52	4.04	0.36	25.2	10.9	0.91	15
17.213	5.55087	27.5391	45.6235	228.972	2	1	60	165	1.65	-		57	18	130/80		2	2	2	2	2	1	1	1	2	2	2	2	1	2	1	2	2	1	2	1	2	2	5.1	2.88	1.4	142	129	4.86	4.29	2.7	39	9.3	0.82	68
4.09027	7.46295	36.9309	64.8	421.382	2	1	36	167	1.67	85	30.478	107	20	134/86		2	1	2	2	2	2	1	2	2	2	2	2	1	2	2	2	2	2	2	2	2	2	13.1	9.91	2.2	164	267	5.29	5.35	0.86	36.7	11.4	1	61
41.1938	4.58738	23.9706	80.739	486.44	2	1	70	176	1.76	62	20.0155	70	16	141/75		2	2	2	2	2	2	1	1	2	2	2	2	1	2	1骨髓炎	2	2	2	2	2	2	2	9.9	7.3	1.6	166	317	5.06	3.98	0.19	40.7	12.3	1.02	19
2.77753	4.58419	7.43575	632.408	1311.57	4	1	65	172	1.72	75	25.3515	98	16	173/85		2	2	2	2	2	2	1	1	2	2	2	2	1	1	1间质性肺炎	1	2	2	2	1	2	2	10.9	10.04	0.6	80	72	2.94	2.24	9.97	32.8	16.4	1.44	71
1.82325	2.07585	8.15753	760.297	4192.62	4	1	67	175	1.75	75	24.4898	93	19	150/91		1	2	1	2	1	1	1	1	2	2	1	2	1	2	2	2	2	2	2	2	2	2	5.7	4.69	0.8	155	148	5.01	4.45	2.15	30.5	12.2	1.07	25
2.49524	1.93342	7.0282	635.685	2691.18	4	1	84	165	1.65	55	20.202	78	32	126/75		2	2	2	2	2	1	1	2	2	2	2	2	1	1	1	1	1	1	2	1	2	2	1.6	0.99	0.5	79	54	2.63	4.14	1.23	35.1	13.3	1.18	113
2.12765	2.03493	7.07114	1114.19	2949.72	4	1	50	172	1.72	70	23.6614	86	20	135/90		2	2	2	2	2	1	1	1	1	2	2	2	1	1	1	2	2	2	2	2	2	2	5.6	4.65	0.8	128	174	4.2	5.48	11.79	33	13.1	1.09	28
2.43063	2.2475	7.12314	1472.58	3310.3	4	1	67	175	1.75	64	20.898	70	22	138/77		2	2	2	2	2	1	1	1	1	2	2	1	1	1	1	2	2	2	1	2	2	2	1.9	1.45	0.3	145	85	4.49	4.09	0.88	35.1	10.9	0.96
1.78096	2.14174	7.17518	1381.41	559.364	4	1	60	168	1.68	65	23.03	65	28	161/75		2	2	2	2	2	1	2	1	2	2	2	2	2	2	1	2	1	2	2	2	1	2	6.1	5.62	0.2	119	111	3.86	4.69	1.02	29.1	12.8	1.06	60
1.99008	1.84148	7.2046	902.476	538.529	4	1	73	168	1.68		0	100	26	124/60		2	2	2	2	2	1	1	1	2	2	2	1	1	2	2	2	2	2	2	2	2	2	22.1	19.94	0.7	132	176	4.11	5.11	1.4	29.4	12.1	1.07	114
10.1667	4.73353	7.76981	325.767	1638.56	4	1	75	178	1.78	80	25.2493	66	20	138/68		2	2	2	2	2	1	2	2	2	2	2	2	2	2	青光眼术后，胆囊切除术后	2	2	1	2	1	2	2	13.9	12.2	0.9	144	192	4.53	3.98	0.73	27.3	13.6	1.13	118
2.07362	2.48877	7.77892	837.268	457.313	4	2	75	162	1.62	70	26.6728	80	25	135/80		2	2	2	2	2	2	1	2	2	2	2	1	1	2	1	2	1	1	2	2	2	2	8.4	6.98	0.8	128	309	4.18	7.11	5.3	27.7	12.5	1.04
2.11607	2.06469	8.16667	104.421	6589.14	4	1	70	175	1.75	100	32.6531	94	20	140/70		2	2	2	2	2	1	1	1	2	2	1	2	2	2	1胆囊切除术后，白内障术后，右下肢静脉血栓	2	2	1	2	1	2	2	5.2	4.44	0.4	109	230	3.79	4.19	1.09	33.2	11.1	0.97	15
3.75883	2.65298	9.32036	136.92	616.343	4	2	92	-		-		69	25	128/75		2	2	2	2	2	1	1	2	2	2	1	1	1	2	腰间盘突出，肾功能不全，肾盂肾炎	2	2	2	1	2	2	1	7.8	7.33	0.2	79	164	2.32	3.82	5	27.3	11.5	1.01	82
2.5599	2.32509	9.66296	115.937	625.06	4	1	67	175	1.75	75	24.4898	93	19	150/91		2	2	1	2	1	1	1	1	2	2	1	2	1	2	2	2	2	2	2	2	2	2	5.7	4.69	0.8	155	148	5.01	4.45	2.15	30.5	12.2	1.07	25
4.32252	2.9341	9.83933	147.568	925.901	4	2	74	150	1.5	55	24.4444	88	24	167/88		2	2	2	2	2	1	1	1	2	2	2	2	1	1	1	2	2	1	2	2	2	2	10.4	6.4	2.6	117	408	3.69	4.43	1.25	32.6	10.4	0.87	23
4.79294	3.35606	10.817	171.903	834.692	4	2	68	160	1.6	70	27.3437	102	20	132/72		2	2	2	2	2	1	2	1	1	2	1	2	2	2	1	2	1	1	1	1	2	2	6.1	4.96	0.6	80	283	4.02	4.45	1.59	26.9	12.2	1.07	16
8.51094	3.22055	11.8652	205.034	1066.22	4	1	75	178	1.78	65	20.5151	79	35	159/86		2	2	2	2	2	1	1	1	2	2	2	2	1	2	2	2	2	2	2	2	2	2	7.6	7.22	0.2	143	311	4.31	4.57	5.38	27.9	12.7	1.12	80
6.73039	3.2976	12.2969	138.493	1154.88	4	1	56	168	1.68	73.5	26.0417	77	20	125/91		1	2	2	2	2	1	1	2	2	2	2	2	1	2	1胃溃疡	2	2	2	2	2	2	2	4.8	3.63	0.8	139	156	4.49	6.11	2.68	31.5	11	0.97	40
2.40351	3.2992	12.3373	192.126	859.992	4	1	84	168	1.68	45	15.9439	78	20	125/75		1	1	2	2	1	1	1	1	2	2	1	2	1	2	1	2	2	2	1	1	2	2	6.5	5.89	0.4	114	79	3.82	4.35	0.63	31.5	12.8	1.06	15
2.34929	2.05193	12.8854	94.9352	602.311	4	1	69	178	1.78	80	25.2493	98	20	131/79		1	2	1	2	2	1	1	1	2	2	2	1	1	2	血糖升高10年，腰椎间盘突出术后2年	2	2	2	2	2	2	2	13.6	12.85	0.4	129	179	3.66	6.7	1	26.8	12.2	1.02	27
12.2696	4.85097	15.7501	333.986	1431.06	4	1	89	170	1.7	75	25.9516	80	20	125/80		2	2	2	2	2	1	1	1	2	2	2	2	1	2	1	2	2	1	1	2	2	2	18.4	16.9	1	134	416	4.35	3.58	17.87	25.1	11.2	0.98	67
10.4604	5.14379	18.3408	369.527	1856.27	4	2	82	-				80	30	162/70		1	2	2	1	2	1	1	1	2	2	2	2	1	1	1间质性肺炎，右眼黄斑变性，出血，眼球摘除术	2	2	1	2	1	2	2	7.8	3.5	0.8	142	178	4.9	3.17	1.93	36.5	14.4	1.22	11
2.72566	2.40639	18.6014	134.448	555.537	4	2	77	165	1.65	68	24.977	85	18	151/81		2	2	2	2	2	1	1	1	2	2	2	2	2	2	1	2	1	1	2	2	2	2	7.6	6.62	0.7	131	94	4.08	4.94	0.92	29.8	14.7	1.22	22
14.3011	6.68919	24.4214	399.718	2534.71	4	1	70	175	1.75	75	24.4898	75	14	130/75	意识不清，纳差	2	2	2	2	2	1	2	2	2	2	2	2	2	2	视网膜炎，慢性胃炎，胃息肉术后，房颤	2	2	1	1	2	2	2	7.6	6.55	0.6	150	147	4.95
1.26755	1.27232	4.37355	763.261	1969.59	4	1	81	175	1.75	52	16.9796	110	26	160/89	意识模糊	1	2	2	2	2	1	1	1	2	2	2	2	1	1	1	1	2	1	2	2	2	2	7.7	7.25	0.2	77	43	2.64	3.44	5.4	32.2	15.4	1.27	35
1.25736	1.32493	4.89378	455.737	1760.6	4	1	88	180	1.8	45	13.8889	100	20	148/86		2	2	2	2	2	1	1	1	2	2	1	1	2	2	1	2	2	1	2	2	2	2	3.2	2.83	0.1	139	93	4.36	3.44	1.68	30.8	12.7	1.12	16
2.05948	2.07106	6.36612	621.02	3155.95	4	1	56	180	1.8	70	21.6049	82	18	120/90		2	2	2	2	2	1	1	1	2	2	2	2	1	2	1脑垂体瘤术后，肠息肉切除术后	2	2	1	2	2	2	2	3.7	3.42	0.3	91	45	2.77	3.84	4.24	34.3	9.8	0.82	218
1.7054	1.79631	6.81828	1146.42	3755.71	4	1	68	175	1.75	80	26.1224	100	20	140/80		2	2	2	2	2	1	1	1	2	1	2	1	2	2	1	2	1	1	1	2	2	2	7.2	5.59	1.1	138	124	4.48	4.68	1.49	29.5	13.6	1.13	46
2.46422	2.31605	7.43575	212.004	1629.85	4	1	82	168	1.68	60	21.2585	86	16	110/56		2	2	2	2	2	1	1	2	2	2	2	2	1	2	1	2	1	1	1	2	2	2	18.3	11.98	1.5	93	68	3.64	2.87	0.75	27.6	11.6	0.97	6
20.416	3.98474	13.3546	86.2029	368.442	3	2	67	165	1.65	55	20.202
23.2761	4.96523	15.902	113.397	711.804	3	2	75	160	1.6	58	22.6562
7.57107	4.471	17.9134	105.104	770.697	3	1	56	174	1.74	52	17.1753
32.0819	5.97282	21.2309	98.894	1415.11	3	1	75	170	1.7	54	18.6851
38.1845	4.83344	23.5499	91.0446	824.699	3	2	62	158	1.58	52	20.83
9.73079	4.6942	27.1502	95.9227	648.872	3	1	55	174	1.74	70	23.1206
11.2924	6.31825	28.1124	76.5411	546.821	3	1	68	172	1.72	67	22.6474
26.4324	6.7147	34.8512	199.559	527.473	3	2	58	157	1.57	55	22.3133
13.9727	6.04722	37.9465	94.7558	1469.33	3	2	70	160	1.6	60	23.4375
43.9853	9.58176	39.6157	104.831	2249.39	3	1	72	178	1.78	75	23.6713
18.5045	10.3236	54.9806	110.82	662.692	3	1	59	177	1.77	72	22.9819
25.1046	12.1682	60.0693	115.474	607.201	3	2	62	160	1.6	73	28.5156
[truncated: 31 more columns]
